# Supplementary material for: Discovery of a New Polymorph of 5-Methoxy-1H-Indole-2-Carboxylic Acid: Characterization by X-ray Diffraction, Infrared Spectroscopy, and DFT Calculations
Source: Molecules. 2024 May 8;29(10):2201. doi: 10.3390/molecules29102201 (PMC11123780; doi:10.3390/molecules29102201)
Supplement: Supplementary file 1 [file molecules-29-02201-s001.zip]

Archive with 1 entries (1 files):
- molecules-2998628-supplementary.pdf
